# Supplementary material for: Qualitative and Quantitative Real-Time PCR Methods for Assessing False-Positive Rates in Genetically Modified Organisms Based on the Microbial-Infection-Linked HPT Gene
Source: Int J Mol Sci. 2022 Sep 2;23(17):10000. doi: 10.3390/ijms231710000 (PMC9456445; doi:10.3390/ijms231710000)
Supplement: Supplementary file 1 [file ijms-23-10000-s001.zip]

Archive with 1 entries (1 files):
- ijms-1853061-supplementary.pdf
